# Supplementary material for: Virtual fracture clinics: be vigilant for the ligamentous elbow injury
Source: J Surg Case Rep. 2022 Dec 17;2022(12):rjac587. doi: 10.1093/jscr/rjac587 (PMC9760062; doi:10.1093/jscr/rjac587)
Supplement: Video_1_rjac587 [file video_1_rjac587.zip]

Archive with 1 entries (1 files):
- Video_1_rjac587.mov
